# Supplementary material for: Effects of room temperature and cold storage on the metabolic and haemostatic properties of whole blood for acute normovolaemic haemodilution
Source: PLoS One. 2022 May 13;17(5):e0267980. doi: 10.1371/journal.pone.0267980 (PMC9106157; doi:10.1371/journal.pone.0267980)
Supplement: S1 Data — (XLS) [file pone.0267980.s001.xls]

## Sheet: RT
RT	pH	PCO2	pO2	Na	K	Glu	Lac	Hb	HCO3	Ht	6H	pH	PCO2	pO2	Na	K	Glu	Lac	Hb	HCO3	Ht	12H	pH	PCO2	pO2	Na	K	Glu	Lac	Hb	HCO3	Ht	24H	pH	PCO2	pO2	Na	K	Glu	Lac	Hb	HCO3	Ht
	7.08	57	81	148	2.5	539	1.4	13.1	16.9	39		7.07	50	182	148	2.7	513	3.7	13.6	14.5	41		7.03	49	181	149	2.9	482	6.3	13.8	12.9	41		6.97	45	181	150	3.4	431	11.2	13.5	10.4	41
	7.11	48	86	148	2.5	544	1.6	13.5	15.2	41		7.1	44	184	149	2.7	514	3.8	13.6	13.7	41		7.04	46	187	150	2.9	484	6.3	13.9	12.4	42		6.96	44	183	150	3.4	436	11.6	13.6	9.9	41
	7.11	60	47	147	2.7	467	0.9	12.6	19.1	38		7.02	72	64	148	2.8	446	2.8	12.8	18.6	38		6.99	77	102	149	3	424	4.3	12.2	18.6	37		6.94	77	127	150	3.5	388	7.7	12.7	16.5	38
	7.11	59	50	148	2.7	467	1	12.5	18.7	38		7.03	69	65	149	2.8	444	2.8	12.7	18.2	38		7	69	112	149	3	425	4.4	12	17	36		6.95	69	141	149	3.3	393	8	12.7	15.2	38
	7.05	70	43	148	2.5	502	1.3	14.4	19.4	43		7.02	69	50	149	2.5	481	3.2	14.3	17.8	43		6.99	72	58	150	2.5	452	5.3	14.3	17.4	43		6.92	73	67	151	2.8	412	9.4	14.4	15	43
	7.06	66	45	149	2.5	508	1.3	14.4	18.7	43		7.03	66	55	150	2.6	483	3.3	14.4	17.4	43		6.99	69	61	150	2.5	456	5.4	14.4	16.6	43		6.92	71	70	151	2.7	415	9.5	14.9	14.6	45
	7.07	59	57	145	2.6	511	1.4	13.8	17.1	41		7.05	58	95	145	2.8	489	3.3	14.1	16	42		6.99	65	160	146	2.9	468	5.2	14.5	15.7	44		6.94	63	165	147	3.4	428	8.8	13.6	13.5	41
	7.09	53	60	145	2.6	515	1.5	14.2	16.1	43		7.06	54	99	146	2.8	493	3.3	14.1	15.3	42		7.01	58	162	146	3	470	5.3	14.5	14.6	44		6.97	54	173	146	3.4	433	9.1	14.1	12.4	42
	7.02	77	34	147	2.4	492	1.3	13.6	19.9	41		6.98	77	49	149	2.6	472	3	13.6	18.1	41		6.95	82	70	149	2.7	453	4.6	13.2	18	40		6.94	69	133	149	3.3	414	8.5	13.6	14.8	41
	7.05	68	36	148	2.4	494	1.3	13.5	18.8	41		7.03	64	50	148	2.6	467	3	13.7	16.9	41		6.98	74	73	149	2.7	455	4.8	13.2	17.4	40		6.92	72	131	149	3	414	8.7	13.6	14.8	41

## Sheet: cold
cold	pH	PCO2	pO2	Na	K	Glu	Lac	Hb	HCO3	Ht	6H	pH	PCO2	pO2	Na	K	Glu	Lac	Hb	HCO3	Ht	12H	pH	PCO2	pO2	Na	K	Glu	Lac	Hb	HCO3	Ht	24H	pH	PCO2	pO2	Na	K	Glu	Lac	Hb	HCO3	Ht
	7.07	55	89	149	2.5	548	1.4	13.5	15.9	41		7.01	67	198	148	3.1	547	2.1	14.3	16.9	43		7.03	62	203	148	3.5	522	2.8	13.2	16.4	40		7.01	62	206	147	4.4	520	4.2	13.6	15.6	41
	7.11	48	106	149	2.5	545	1.7	13.4	15.2	40		7.03	62	197	148	3.1	534	2.1	14.5	16.4	44		7.06	54	198	148	3.5	524	2.8	13.2	15.3	40		7.02	56	201	147	4.3	518	4.2	13.7	14.5	41
	7.08	63	53	149	2.8	468	1.1	12.5	18.7	38		7.05	65	115	148	3.3	463	1.6	12.7	18	38		7.1	56	203	147	3.7	449	2.2	12.6	17.4	38		7.03	68	195	146	4.5	452	3.1	12.6	18	38
	7.1	58	56	148	2.8	476	1.1	12.5	18	38		7.1	55	129	147	3.3	462	1.6	12.7	17.1	38		7.13	47	200	147	3.7	458	2.3	12.7	15.6	38		7.05	61	199	147	4.5	456	3.1	12.7	16.9	38
	7.1	55	50	148	2.5	513	1.5	14.5	17.1	44		7.04	66	144	148	3.1	494	1.9	15	17.8	45		7.08	61	210	147	3.7	491	2.5	14.3	17.3	43		7.04	61	201	146	4.7	485	3.6	14.3	16.5	43
	7.12	49	51	148	2.5	513	1.5	15.1	15.9	45		7.08	57	160	147	3.1	514	2.1	14.6	16.9	44		7.08	54	208	147	3.7	488	2.5	14.9	16	45		7.06	57	204	146	4.7	486	3.6	14.5	16.1	44
	7.1	53	56	145	2.6	501	1.6	14.3	16.5	43		7.1	51	184	143	3.4	489	2.2	14.4	15.8	43		7.07	54	211	143	4	480	2.8	14.4	15.6	43		7.07	51	203	142	5.1	465	4.2	14.6	14.8	44
	7.11	51	56	145	2.6	501	1.7	14.3	16.2	43		7.09	51	182	143	3.4	487	2.3	14.4	15.5	43		7.08	53	209	143	4	480	2.9	14.3	15.7	43		7.07	52	200	142	5	467	4.2	14.6	15.1	44
	7.04	70	34	148	2.4	498	1.4	13.6	18.9	41		7	77	76	148	3	483	2	13.6	19	41		6.99	77	182	146	3.6	483	2.5	14.2	18.6	43		7.01	67	186	145	4.5	468	3.9	13.7	16.9	41
	7.05	68	34	148	2.4	498	1.5	13.6	18.8	41		7.05	61	81	146	3	479	2	13.5	16.9	41		7.03	66	188	146	3.6	482	2.6	13.6	17.4	41		7.03	62	186	145	4.4	468	3.9	13.6	16.4	41
