# Supplementary material for: Effects of room temperature and cold storage on the metabolic and haemostatic properties of whole blood for acute normovolaemic haemodilution
Source: PLoS One. 2022 May 13;17(5):e0267980. doi: 10.1371/journal.pone.0267980 (PMC9106157; doi:10.1371/journal.pone.0267980)
Supplement: S2 Data — (XLS) [file pone.0267980.s002.xls]

## Sheet: ＲT
RT	baseline	RBC	HB	Ht	Plt	PDW	MPV	PT	PT/INR	APTT	Fib	AT	6H	RBC	HB	Ht	Plt	PDW	MPV	PT	PT/INR	APTT	Fib	AT	12H	RBC	HB	Ht	Plt	PDW	MPV	PT	PT/INR	APTT	Fib	AT	24H	RBC	HB	Ht	Plt	PDW	MPV	PT	PT/INR	APTT	Fib	AT
		442	13.6	40	18.5	13.8	11.1	12.1	1.05	33.2	213	89		434	13.4	40	18.1	11.9	10.2	12.3	1.07	36.3	196	84		441	13.8	41.4	19.2	14.6	11.5	12.7	1.11	38.1	203	91		446	13.5	41.4	18.9	12.8	10.6	12.8	1.12	37.9	202	88
		396	12.5	36.8	20.2	14.7	11.4	11.6	1	29.6	246	119		410	12.7	38.3	19	11	10.3	11.8	1.02	30.4	250	120		392	12.2	37.6	22.1	14	11.5	11.7	1.01	31.7	246	120		398	12.6	38.8	20.3	13.1	10.9	12.2	1.06	31.7	250	121
		436	14.5	40.9	23.1	10.3	9.7	11.5	0.99	33.6	269	94		446	14.6	41.7	21.4	9.7	9	11.7	1.01	34.6	265			443	14.5	43	24.2	11.6	10.3	12	1.04	35.8	265	96		441	14.6	43.9	23.8	10.8	9.7	11.8	1.02	35.9	269	97
		418	13.8	41.7	29.2	10.2	9.6	11.1	0.95	32.7	200	105		415	13.6	41.5	30.1	9.9	9.3	11.6	1	34	200	100		431	14.1	44.1	31.5	11.5	10	12	1.04	35.3	200	101		418	13.6	43.2	30.3	10.4	9.6	12	1.04	35.3	200	103
		458	13.7	49.5	28.2	11.3	10.1	11.1	0.92	25.4	276	123		457	13.7	40.2	27.3	9.8	9.5	11.1	0.95	24.5	288	121		447	13.5	40.8	29	12.7	10.6	11.3	0.97	25.6	285	123		447	13.9	41.7	27.7	11.1	10	11.5	0.99	25.2	290	122
		434	13.7	39.9	18.9	14.5	9.3	11.5	1.01	30.5	235	97		435	13.4	39.8	25.7	12.8	9.9	11.7	1.01	32.4	238	98		437	13.7	41	28.7	13.7	10.2	11.9	1.03	35.9	236	97		439	13.6	41.5	26.2	12.2	10.2	12.1	1.05	37.5	241	100
		389	12.3	36.4	19.7	14.3	11.4	12.5	1.09	33.3	262	95		398	12.4	37.3	17.4	10.6	10.4	12.6	1.1	29.2	260	97		402	12.5	38	17.5	14	10.4	12.7	1.11	30.1	260	94		406	12.5	38.2	16.5	10.4	10.8	12.9	1.12	31.1	269	95
		443	14.5	41.1	23.3	10.8	10.4	11	0.94	29.4	280	100		445	14.6	41.6	18.7	9.6	10.3	11.4	0.96	29.6	291	99		439	14.5	42.3	21.5	11.6	10.3	11.7	1.01	30	299	98		440	14.8	43.9	21	9.7	10.5	11.9	1.03	32.4	292	99
		406	13.1	40.2	27.2	9.3	9.5	11.6	1	32.9	202	102		405	13.1	40.3	24.2	11.6	9.5	11.7	1.01	34.9	194	105		411	13.2	41.7	26.7	10.5	10	11.7	1.01	36.1	204	102		412	13.5	42.5	21.6	9.1	9.9	11.8	1.01	37.9	203	101

## Sheet: cold
cold	baseline	RBC	HB	Ht	Plt	PDW	MPV	PT	PT/INR	APTT	Fib	AT	6H	RBC	HB	Ht	Plt	PDW	MPV	PT	PT/INR	APTT	Fib	AT	12H	RBC	HB	Ht	Plt	PDW	MPV	PT	PT/INR	APTT	Fib	AT	24H	RBC	HB	Ht	Plt	PDW	MPV	PT	PT/INR	APTT	Fib	AT
		443	13.7	40.2	18.6	13.3	11.1	11.8	1.03	32.1	225	90		452	14.2	41.4	18.1	14.9	11.2	12.1	1.05	33.1	212	90		424	13.1	39.3	17.4	15.5	11.3	12.3	1.07	34.5	217	93		442	13.7	40.4	15.6	13	11.1	12.3	1.07	34.4	215	94
		403	12.5	37.4	20.1	14	11.2	11.4	1.01	30.1	245	119		396	12.5	36.7	19.1	13.1	11	11.7	1.01	30.1	251	120		396	12.4	37.1	19.3	13.5	11.7	11.9	1.03	31.4	248	119		396	12.4	36.8	17.7	15	11.3	11.9	1.03	31.4	248	120
		438	14.3	41.1	22.3	11.5	10.1	11.5	0.99	34.1	269	100		436	14.4	40.7	19.3	10.2	9.6	11.5	0.99	34.1	269	100		444	14.6	41.4	19.7	12.3	10.4	11.7	1.01	35.7	271	97		434	14.4	40.8	18.3	11.9	10.1	11.6	1	35.3	267	98
		427	13.9	41.8	30.9	9.6	9.3	11.6	1	33.2	195	97		433	14	42.3	28.1	12.9	9.6	11.6	1	33.7	198	100		429	13.8	42.4	28.1	10.9	9.8	11.9	1.03	36.1	199	101		433	14.2	42.8	24.7	11	9.9	12.1	1.05	35.3	202	100
		457	14.3	40.8	27.7	11.5	10.1	11.1	0.93	24.5	287	124		460	13.8	40.2	27.1	10.9	10.1	11.2	0.96	24.7	283	124		463	13.8	41	26.1	11.5	10.7	11.3	0.97	25.3	293	124		456	13.8	40.2	24.5	11.7	10.3	11.5	0.99	25.6	288	124
		459	13.8	41	28.6	11.9	10.1	11.1	0.93	30.2	266	123		458	14.4	40.5	28.2	11.3	10.3	11.2	0.95	31.1	265	121		459	13.8	41	28.6	11.9	9.7	11.3	0.97	31.2	266	123		455	13.9	40.4	28.1	10.9	10.1	11.3	0.97	34.1	269	122
		396	12.5	37.2	20.1	14.5	11.6	11.9	1.03	34.2	255	97		388	12.3	36.3	20.6	12.9	11	12.1	1.05	34.1	257	96		401	12.6	36.4	19.4	13.7	10.6	12.2	1.06	35.8	251	96		396	12.7	37.4	19.3	12.9	10.7	12.2	1.064	36.4	252	98
		444	14.5	41.2	23.6	10	9.7	11.1	0.95	30.2	274	99		448	14.9	42.1	23.8	11.6	9.7	11.4	1.01	31	278	100		434	14.4	41.1	27.8	11.9	10.3	11.6	1.02	31.3	282	99		457	14.9	42.2	24.8	10.5	9.7	11.5	0.99	32.9	280	100
		422	13.8	41.9	17.5	9.9	9.4	11.6	1	29.2	195	107		427	13.9	42.5	17.2	10.6	9.6	11.7	1.01	30.1	202	113		429	13.8	42.6	19.3	10.7	9.7	11.9	1.03	30.6	197	107		439	14.3	42.7	19.4	10.3	9.6	12.1	1.05	31.9	196	106
		血小板数	血小板数	血小板数	血小板数
		23.6	23.8	27.8	24.8
		17.5	15.2	19.3	15.1
		14.6	15.1	17.4	16.2
		22	20.4	18.3	20.6
		26.1	22.3	25.3	23.4
		27.2	24.9	26.1	24
		17.2	16.4	17.6	15.4
		29.7	28.7	22.7
		21.6	22.7	23.2	19.5
		26.8	20	25.9	21.3
		23.3	23.2
