# Supplementary material for: Effects of room temperature and cold storage on the metabolic and haemostatic properties of whole blood for acute normovolaemic haemodilution
Source: PLoS One. 2022 May 13;17(5):e0267980. doi: 10.1371/journal.pone.0267980 (PMC9106157; doi:10.1371/journal.pone.0267980)
Supplement: S3 Data — (XLS) [file pone.0267980.s003.xls]

## Sheet: baseline
Baseline	ARATEMA6	RT	cold	MS	RT	cold	AUC	RT	cold	TRAPTEMA6	RT	cold	MS	RT	cold	AUC	RT	cold	ADPTEMA6	RT	cold	MS	RT	cold	AUC	RT	cold
		14	13		5	5		56	48		21	26		6	9		77	107		21	12		5	4		74	44
		22	21		8	7		82	79		32	31		11	8		129	114		18	20		5	6		66	69
		21	20		8	6		84	77		9	22		8	8		43	90		19	12		5	4		68	50
		20	15		7	5		80	60		25	22		8	6		93	82		6	21		13	6		19	80
		15	9		5	2		58	33		17	23		6	8		69	90		12	22		3	7		44	82
		10	12		3	3		41	43		23	13		8	3		96	40		13	9		4	3		50	34
		19	14		5	4		68	47		15	14		4	3		52	48		18	28		5	5		66	66
		19	19		8	6		84	75		18	14		7	5		78	60		16	13		6	4		66	50
		23	20		6	7		85	80		25	27		8	7		93	100		28	6		5	1		66	19
		14	15		4	5		52	58		17	15		6	4		69	62		13	12		3	3		47	44
		25	19		8	5		92	68		15	20		4	6		52	76		12	18		3	5		39	66
		15	19		6	8		64	84		18	12		7	3		78	46		17	16		5	6		65	66

## Sheet: 6H
6H	ARATEMA6	RT	cold	MS	RT	cold	AUC	RT	cold	TRAPTEMA6	RT	cold	MS	RT	cold	AUC	RT	cold	ADPTEMA6	RT	cold	MS	RT	cold	AUC	RT	cold
		8	17		4	4		39	60		21	16		6	5		77	64		12	11		4	3		46	40
		25	20		7	6		95	76		25	24		6	6		92	87		21	15		6	4		78	52
		12	19		3	5		41	69		21	14		7	4		81	47		17	15		5	4		65	50
		21	26		6	8		79	97		25	29		8	8		97	109		18	19		5	5		67	69
		14	12		4	4		54	47		22	14		6	5		88	57		11	21		3	5		40	74
		5	5		2	3		21	20		3	10		1	3		13	39		0	7		0	2		0	28
		21	18		6	6		74	70		15	24		5	7		61	95		14	22		4	6		52	76
		14	13		4	5		52	53		15	26		5	8		59	98		13	11		3	3		44	42
		15	22		5	7		58	85		18	19		5	5		68	69		24	11		7	4		88	41
		15	8		4	3		59	33		20	21		6	6		77	76		12	19		3	4		41	64
		20	13		5	3		71	44		14	18		4	5		54	68		7	21		2	5		28	73
		12	22		4	7		68	84		19	15		6	4		72	51		15	14		4	4		56	52

## Sheet: 12H
12H	ARATEMA6	RT	cold	MS	RT	cold	AUC	RT	cold	TRAPTEMA6	RT	cold	MS	RT	cold	AUC	RT	cold	ADPTEMA6	RT	cold	MS	RT	cold	AUC	RT	cold
		11	18		2	5		35	63		10	16		4	5		44	62		4	9		1	2		12	33
		7	9		2	2		28	29		20	15		6	4		78	54		11	9		3	2		37	28
		17	23		4	6		60	83		18	20		6	5		70	74		18	28		4	7		62	98
		2	19		1	6		7	71		6	21		2	6		25	80		6	19		1	5		17	69
		9	4		2	1		31	15		7	6		2	2		28	22		8	9		2	2		28	33
		15	20		4	6		55	76		20	23		6	5		77	80		7	16		2	4		23	59
		9	15		3	4		35	56		22	17		7	6		85	69		8	10		3	3		31	35
		12	10		4	3		46	37		20	23		6	5		75	78		17	8		4	2		48	29
		8	21		2	5		27	72		11	18		3	5		36	66		11	10		2	4		35	50
		6	19		2	5		25	68		11	12		3	3		42	44		9	17		2	5		32	64
		14	15		4	4		52	52		21	10		7	3		87	39		18	13		5	3		62	46

## Sheet: 24H
24H	ARATEMA6	RT	cold	MS	RT	cold	AUC	RT	cold	TRAPTEMA6	RT	cold	MS	RT	cold	AUC	RT	cold	ADPTEMA6	RT	cold	MS	RT	cold	AUC	RT	cold
		9	17		2	4		25	55		15	9		5	2		60	32		4	14		1	3		10	47
		11	11		3	3		38	42		16	24		5	6		66	83		7	17		2	4		24	55
		7	18		2	4		23	59		11	13		4	4		47	59		8	13		2	3		27	43
		19	17		6	5		71	63		20	16		6	4		75	59		9	17		2	5		30	51
		16	17		4	4		53	59		9	19		3	5		34	68		10	6		3	2		36	19
		4	8		1	2		12	28		9	1		3	1		35	5		3	11		1	3		8	37
		13	18		3	5		45	65		14	19		4	5		56	64		9	12		2	3		28	44
		8	17		2	6		27	66		16	15		6	5		66	57		8	12		2	3		24	43
		9	6		2	3		30	45		12	9		4	3		44	33		2	11		0	3		4	44
		9	5		2	2		28	16		8	14		2	5		28	54		6	8		1	3		17	33
		5	14		1	4		15	48		9	18		2	5		32	68		7	14		2	5		24	54
		6	10		2	2		21	32		14	11		4	4		54	44		6	18		1	5		17	58
