# Supplementary material for: Effects of room temperature and cold storage on the metabolic and haemostatic properties of whole blood for acute normovolaemic haemodilution
Source: PLoS One. 2022 May 13;17(5):e0267980. doi: 10.1371/journal.pone.0267980 (PMC9106157; doi:10.1371/journal.pone.0267980)
Supplement: S4 Data — (XLSX) [file pone.0267980.s004.xlsx]

## Sheet: RT
RT	baseline	EXTEM							6H								12H								24H
		CT	CFT	α	A10	A20	MCF	ML		CT	CFT	α	A10	A20	MCF	ML		CT	CFT	α	A10	A20	MCF	ML		CT	CFT	α	A10	A20	MCF	ML
		74	111	68	49	56	58	0		85	129	65	46	53	55	3		83	137	63	44	51	51	3		85	118	67	46	53	55	3
		59	93	71	55	61	62	0		77	114	67	48	54	56	1		70	103	69	50	57	59	1		74	106	71	49	57	59	3
		83	96	70	55	62	63	0		85	101	67	55	59	63	2		80	121	66	50	58	60	3		89	104	69	52	60	62	3
		86	114	67	51	59	60	0		66	112	69	44	52	60	1		70	99	70	55	62	64	1		80	111	68	49	57	59	1
		86	139	64	42	48	50	0		81	130	65	45	52	57	1		85	116	67	48	54	57	0		90	90	72	49	55	58	0
		91	91	72	54	61	63	0		80	95	71	54	60	62	0		71	93	71	54	61	63	0		75	102	69	52	60	62	0
		66	113	67	47	54	56	0		89	75	78	53	60	62	1		82	91	72	55	61	63	0		80	89	72	54	61	64	1
		98	69	76	59	65	65	1		80	93	71	52	59	61	1		87	106	69	50	57	59	0		95	104	69	51	58	59	1
		107	120	73	55	63	66	0		56	116	65	49	57	61	0		93	159	60	44	53	55	0		107	130	65	44	52	54	0
		94	89	72	53	60	62	0		79	94	71	52	60	61	0		87	92	71	52	60	62	0		77	101	58	41	50	55	0

## Sheet: cold
cold	baseline	EXTEM							6H								12H								24H
		CT	CFT	α	A10	A20	MCF	ML		CT	CFT	α	A10	A20	MCF	ML		CT	CFT	α	A10	A20	MCF	ML		CT	CFT	α	A10	A20	MCF	ML
		73	135	64	46	53	55	1		78	127	65	47	54	58	0		81	126	65	47		53	1		98	116	74	45	51	54	3
		81	113	68	47	54	55	0		66	113	67	47	54	56	3		72	122	66	46	54	56	3		75	123	68	46	54	56	5
		90	124	66	49	57	59	0		82	110	68	51	59	60	2		84	116	67	49	57	61	3		87	106	71	53	59	61	7
		83	96	70	55	62	63	0		78	108	68	51	58	63	1		68	123	66	49	57	60	1		79	112	68	50	57	61	3
		75	121	74	54	61	63	0		85	127	65	43	50	52	1		81	123	66	44	51	54	0		89	135	64	42	49	53	1
		78	116	71	52	60	62	0		94	89	72	53	60	62	0		80	89	72	53	60	65	0		74	89	74	56	63	65	0
		103	75	75	57	64	66	0		77	96	71	53	60	62	8		83	101	70	53	59	61	5		74	115	67	49	56	60	4
		104	72	75	58	64	65	0		112	102	70	50	57	60	1		79	110	68	48	55	58	8		81	98	70	51	58	60	1
		67	123	66	50	59	62	0		71	118	67	49	58	61	9		63	112	68	51	59	62	6		91	130	65	44	52	56	4
		78	96	71	52	60	62	0		64	93	71	53	59	61	0		63	74	75	57	63	65	1		81	122	66	46	55	59	0

## Sheet: RT-FIB
RT	baseline	FIBTEM				6H		F			12H					24H
		CT	A10	A20	MCF		CT	A10	A20	MCF		CT	A10	A20	MCF		CT	A10	A20	MCF
		58	12	13	14		85	10	10	11		61	9	9	9		96	6	7	7
		63	9	8	8		59	8	8	9		64	8	9	9			10	10	11
		83	12	12	13		50	13	14	14		151	15	16	17		70	8	9	10
		64	12	13	13		90	9	10	11		71	10	10	10		85	10	12	10
		59	12	14	16		57	12	13	13		56	12	12	12		70	9	10	11
		115	11	13	13		79	10	11	11		77	10	11	11		80	13	13	13
		85	11	12	13		96	13	13	14		79	12	13	13		126	13	13	14
		92	12	12	13		98	8	9	9		97	10	12	12		76	11	12	12
		95	11	11	11		136	9	10	10		152	8	8	9		76	7	8	8
		101	12	13	13		90	12	13	13		84	10	11	11		75	9	10	11

## Sheet: Cold-FIB
cold	baseline	FIBTEM				6H		F			12H					24H
		CT	A10	A20	MCF		CT	A10	A20	MCF		CT	A10	A20	MCF		CT	A10	A20	MCF
		71	9	10	10		85	6	6	6		61	9	9	9		95	8	9	9
		79	9	10	10		55	11	11	11		77	10	10	10			8	9	9
		73	12	13	13		82	17	21	22		61	19	18	19		47	15	15	15
		64	10	12	12		68	10	10	10		80	8	9	9		82	9	10	11
		68	15	15	16		58	9	9	9		61	7	8	8		85	6	6	6
		72	9	10	10		80	11	12	12		76	10	11	11		85	10	10	10
		95	12	12	13		83	12	13	13		83	11	12	12		78	10	11	12
		99	12	13	13		88	9	9	9		102	9	10	10		77	10	11	11
		118	10	11	11		76	9	10	10		66	9	10	10		79	8	9	9
		69	11	11	11		62	9	10	10		64	9	10	10		75	10	11	11
